# Supplementary material for: The metric matters when assessing diversity: Assessing lepidopteran species richness and diversity in two habitats under different disturbance regimes
Source: Ecol Evol. 2018 Oct 26;8(22):11134–42. doi: 10.1002/ece3.4581 (PMC6262917; doi:10.1002/ece3.4581)
Supplement: Supplementary file 2 [file ECE3-8-11134-s002.csv]

SiteID	Site	ForestType	q	diversity	NaiveDiv	FRed	Constraint
10BL	10	BL	0	38	38	1	Naive
10PW	10	PW	0	22	22	1	Naive
11BL	11	BL	0	12	12	1	Naive
11PW	11	PW	0	17	17	1	Naive
13BL	13	BL	0	14	14	1	Naive
13PW	13	PW	0	17	17	1	Naive
14BL	14	BL	0	43	43	1	Naive
14PW	14	PW	0	5	5	1	Naive
15BL	15	BL	0	25	25	1	Naive
15PW	15	PW	0	19	19	1	Naive
16BL	16	BL	0	24	24	1	Naive
16PW	16	PW	0	15	15	1	Naive
1BL	1	BL	0	7	7	1	Naive
1PW	1	PW	0	6	6	1	Naive
2BL	2	BL	0	7	7	1	Naive
2PW	2	PW	0	10	10	1	Naive
3BL	3	BL	0	24	24	1	Naive
3PW	3	PW	0	12	12	1	Naive
4BL	4	BL	0	21	21	1	Naive
4PW	4	PW	0	10	10	1	Naive
5BL	5	BL	0	10	10	1	Naive
5PW	5	PW	0	13	13	1	Naive
6BL	6	BL	0	5	5	1	Naive
6PW	6	PW	0	1	1	1	Naive
7BW	7	BL	0	23	23	1	Naive
7PW	7	PW	0	24	24	1	Naive
8BL	8	BL	0	28	28	1	Naive
8PW	8	PW	0	33	33	1	Naive
9BL	9	BL	0	51	51	1	Naive
9PW	9	PW	0	27	27	1	Naive
10BL	10	BL	0	5.239524089	38	7.252567095	Taxonomic
10PW	10	PW	0	6.077299659	22	3.620028834	Taxonomic
11BL	11	BL	0	4.748099783	12	2.527326836	Taxonomic
11PW	11	PW	0	5.920244886	17	2.871502839	Taxonomic
13BL	13	BL	0	5.759247827	14	2.430872993	Taxonomic
13PW	13	PW	0	4.628060944	17	3.673244628	Taxonomic
14BL	14	BL	0	8.317699797	43	5.16969848	Taxonomic
14PW	14	PW	0	3.539708652	5	1.412545633	Taxonomic
15BL	15	BL	0	6.085031959	25	4.108441857	Taxonomic
15PW	15	PW	0	5.70703643	19	3.329223535	Taxonomic
16BL	16	BL	0	5.09441862	24	4.711038058	Taxonomic
16PW	16	PW	0	5.731975504	15	2.616898832	Taxonomic
1BL	1	BL	0	2.646401834	7	2.645100948	Taxonomic
1PW	1	PW	0	4.951468441	6	1.211761737	Taxonomic
2BL	2	BL	0	2.783288988	7	2.51501013	Taxonomic
2PW	2	PW	0	2.93693191	10	3.404913803	Taxonomic
3BL	3	BL	0	6.142428562	24	3.907249349	Taxonomic
3PW	3	PW	0	5.58708488	12	2.147810577	Taxonomic
4BL	4	BL	0	6.637750214	21	3.163722545	Taxonomic
4PW	4	PW	0	4.44593303	10	2.249246656	Taxonomic
5BL	5	BL	0	3.334411029	10	2.999030387	Taxonomic
5PW	5	PW	0	3.154471394	13	4.121134218	Taxonomic
6BL	6	BL	0	1.368657645	5	3.653214533	Taxonomic
6PW	6	PW	0	1	1	1	Taxonomic
7BW	7	BL	0	6.958064865	23	3.305516756	Taxonomic
7PW	7	PW	0	5.977557365	24	4.01501793	Taxonomic
8BL	8	BL	0	7.050699964	28	3.971236919	Taxonomic
8PW	8	PW	0	5.211484678	33	6.33216867	Taxonomic
9BL	9	BL	0	7.914222532	51	6.444094767	Taxonomic
9PW	9	PW	0	6.587984285	27	4.098370432	Taxonomic
10BL	10	BL	0	5	38	7.6	Specialism
10PW	10	PW	0	6	22	3.666666667	Specialism
11BL	11	BL	0	4	12	3	Specialism
11PW	11	PW	0	5	17	3.4	Specialism
13BL	13	BL	0	5	14	2.8	Specialism
13PW	13	PW	0	5	17	3.4	Specialism
14BL	14	BL	0	5	43	8.6	Specialism
14PW	14	PW	0	5	5	1	Specialism
15BL	15	BL	0	4	25	6.25	Specialism
15PW	15	PW	0	5	19	3.8	Specialism
16BL	16	BL	0	6	24	4	Specialism
16PW	16	PW	0	5	15	3	Specialism
1BL	1	BL	0	5	7	1.4	Specialism
1PW	1	PW	0	3	6	2	Specialism
2BL	2	BL	0	3	7	2.333333333	Specialism
2PW	2	PW	0	5	10	2	Specialism
3BL	3	BL	0	5	24	4.8	Specialism
3PW	3	PW	0	5	12	2.4	Specialism
4BL	4	BL	0	6	21	3.5	Specialism
4PW	4	PW	0	4	10	2.5	Specialism
5BL	5	BL	0	5	10	2	Specialism
5PW	5	PW	0	3	13	4.333333333	Specialism
6BL	6	BL	0	4	5	1.25	Specialism
6PW	6	PW	0	1	1	1	Specialism
7BW	7	BL	0	5	23	4.6	Specialism
7PW	7	PW	0	6	24	4	Specialism
8BL	8	BL	0	6	28	4.666666667	Specialism
8PW	8	PW	0	6	33	5.5	Specialism
9BL	9	BL	0	6	51	8.5	Specialism
9PW	9	PW	0	5	27	5.4	Specialism
10BL	10	BL	0	6	38	6.333333333	HostPlant
10PW	10	PW	0	8	22	2.75	HostPlant
11BL	11	BL	0	5	12	2.4	HostPlant
11PW	11	PW	0	7	17	2.428571429	HostPlant
13BL	13	BL	0	7	14	2	HostPlant
13PW	13	PW	0	6	17	2.833333333	HostPlant
14BL	14	BL	0	8	43	5.375	HostPlant
14PW	14	PW	0	5	5	1	HostPlant
15BL	15	BL	0	5	25	5	HostPlant
15PW	15	PW	0	8	19	2.375	HostPlant
16BL	16	BL	0	10	24	2.4	HostPlant
16PW	16	PW	0	7	15	2.142857143	HostPlant
1BL	1	BL	0	4	7	1.75	HostPlant
1PW	1	PW	0	5	6	1.2	HostPlant
2BL	2	BL	0	4	7	1.75	HostPlant
2PW	2	PW	0	6	10	1.666666667	HostPlant
3BL	3	BL	0	6	24	4	HostPlant
3PW	3	PW	0	3	12	4	HostPlant
4BL	4	BL	0	4	21	5.25	HostPlant
4PW	4	PW	0	4	10	2.5	HostPlant
5BL	5	BL	0	4	10	2.5	HostPlant
5PW	5	PW	0	5	13	2.6	HostPlant
6BL	6	BL	0	2	5	2.5	HostPlant
6PW	6	PW	0	1	1	1	HostPlant
7BW	7	BL	0	6	23	3.833333333	HostPlant
7PW	7	PW	0	9	24	2.666666667	HostPlant
8BL	8	BL	0	9	28	3.111111111	HostPlant
8PW	8	PW	0	9	33	3.666666667	HostPlant
9BL	9	BL	0	9	51	5.666666667	HostPlant
9PW	9	PW	0	8	27	3.375	HostPlant
10BL	10	BL	0	1.605677862	38	23.66601726	OverWinters
10PW	10	PW	0	1.457142857	22	15.09803922	OverWinters
11BL	11	BL	0	1.427807487	12	8.40449438	OverWinters
11PW	11	PW	0	1.615241779	17	10.52474015	OverWinters
13BL	13	BL	0	1.594652406	14	8.779342725	OverWinters
13PW	13	PW	0	1.588744589	17	10.70027248	OverWinters
14BL	14	BL	0	1.590743513	43	27.03138479	OverWinters
14PW	14	PW	0	1.675324675	5	2.984496125	OverWinters
15BL	15	BL	0	1.615762251	25	15.47257338	OverWinters
15PW	15	PW	0	1.569078947	19	12.10901468	OverWinters
16BL	16	BL	0	1.567519402	24	15.31081527	OverWinters
16PW	16	PW	0	1.594652406	15	9.406438634	OverWinters
1BL	1	BL	0	1.4375	7	4.869565217	OverWinters
1PW	1	PW	0	1.607142857	6	3.733333334	OverWinters
2BL	2	BL	0	1.675324675	7	4.178294574	OverWinters
2PW	2	PW	0	1.725146199	10	5.796610169	OverWinters
3BL	3	BL	0	1.726332878	24	13.90230141	OverWinters
3PW	3	PW	0	1.704374057	12	7.040707966	OverWinters
4BL	4	BL	0	1.758606065	21	11.94127577	OverWinters
4PW	4	PW	0	1.75270936	10	5.7054525	OverWinters
5BL	5	BL	0	1.48951049	10	6.713615021	OverWinters
5PW	5	PW	0	1.702147526	13	7.63741086	OverWinters
6BL	6	BL	0	1.678787879	5	2.97833935	OverWinters
6PW	6	PW	0	1	1	1	OverWinters
7BW	7	BL	0	1.69994268	23	13.52986796	OverWinters
7PW	7	PW	0	1.694679764	24	14.16196765	OverWinters
8BL	8	BL	0	1.558914027	28	17.96122141	OverWinters
8PW	8	PW	0	1.684985527	33	19.58473795	OverWinters
9BL	9	BL	0	1.624444687	51	31.39534415	OverWinters
9PW	9	PW	0	1.735591222	27	15.55665854	OverWinters
10BL	10	BL	0	1.232238044	38	30.83819737	WingSpan
10PW	10	PW	0	1.213274776	22	18.13274325	WingSpan
11BL	11	BL	0	1.148545154	12	10.4480002	WingSpan
11PW	11	PW	0	1.172014077	17	14.50494524	WingSpan
13BL	13	BL	0	1.303192882	14	10.74284566	WingSpan
13PW	13	PW	0	1.141044676	17	14.89862787	WingSpan
14BL	14	BL	0	1.267801092	43	33.91699241	WingSpan
14PW	14	PW	0	1.130284299	5	4.4236658	WingSpan
15BL	15	BL	0	1.23773085	25	20.19825231	WingSpan
15PW	15	PW	0	1.201299501	19	15.81620568	WingSpan
16BL	16	BL	0	1.261507019	24	19.02486442	WingSpan
16PW	16	PW	0	1.337103621	15	11.2182779	WingSpan
1BL	1	BL	0	1.04202245	7	6.717705553	WingSpan
1PW	1	PW	0	1.375213188	6	4.362959906	WingSpan
2BL	2	BL	0	1.093537842	7	6.401241667	WingSpan
2PW	2	PW	0	1.090085184	10	9.173595002	WingSpan
3BL	3	BL	0	1.214209651	24	19.76594402	WingSpan
3PW	3	PW	0	1.343991992	12	8.92862463	WingSpan
4BL	4	BL	0	1.244802832	21	16.87014157	WingSpan
4PW	4	PW	0	1.148308507	10	8.708461135	WingSpan
5BL	5	BL	0	1.12866393	10	8.860033292	WingSpan
5PW	5	PW	0	1.142220427	13	11.38134084	WingSpan
6BL	6	BL	0	1.090244491	5	4.586127276	WingSpan
6PW	6	PW	0	1	1	1	WingSpan
7BW	7	BL	0	1.350005696	23	17.03696515	WingSpan
7PW	7	PW	0	1.209822102	24	19.83762734	WingSpan
8BL	8	BL	0	1.331230001	28	21.03317983	WingSpan
8PW	8	PW	0	1.175162687	33	28.08121835	WingSpan
9BL	9	BL	0	1.217759225	51	41.88020008	WingSpan
9PW	9	PW	0	1.257641258	27	21.46876133	WingSpan
10BL	10	BL	1	35.8954792	38	1.058629132	Naive
10PW	10	PW	1	20.88676465	22	1.053298602	Naive
11BL	11	BL	1	11.48469498	12	1.044868847	Naive
11PW	11	PW	1	16.12654011	17	1.054162882	Naive
13BL	13	BL	1	13.67583733	14	1.023703314	Naive
13PW	13	PW	1	16.24504793	17	1.046472751	Naive
14BL	14	BL	1	40.07273417	43	1.073048817	Naive
14PW	14	PW	1	5	5	1	Naive
15BL	15	BL	1	23.95274221	25	1.043721833	Naive
15PW	15	PW	1	18.21057216	19	1.043349975	Naive
16BL	16	BL	1	22.66797179	24	1.058762567	Naive
16PW	16	PW	1	15	15	1	Naive
1BL	1	BL	1	6.597539554	7	1.061001597	Naive
1PW	1	PW	1	6	6	1	Naive
2BL	2	BL	1	6.597539554	7	1.061001597	Naive
2PW	2	PW	1	9.440748565	10	1.059238039	Naive
3BL	3	BL	1	22.61079125	24	1.061440077	Naive
3PW	3	PW	1	11.3137085	12	1.060660172	Naive
4BL	4	BL	1	20.02674694	21	1.048597661	Naive
4PW	4	PW	1	9.449407874	10	1.058267368	Naive
5BL	5	BL	1	9.118028228	10	1.096728344	Naive
5PW	5	PW	1	13	13	1	Naive
6BL	6	BL	1	4.371369344	5	1.143806347	Naive
6PW	6	PW	1	1	1	1	Naive
7BW	7	BL	1	21.67661048	23	1.061051497	Naive
7PW	7	PW	1	22.83466009	24	1.051033819	Naive
8BL	8	BL	1	26.43802794	28	1.059080506	Naive
8PW	8	PW	1	31.11269837	33	1.060660172	Naive
9BL	9	BL	1	48.48133768	51	1.051951172	Naive
9PW	9	PW	1	25.45747811	27	1.060592093	Naive
10BL	10	BL	1	4.193507768	38	9.061626233	Taxonomic
10PW	10	PW	1	5.010773521	22	4.390539686	Taxonomic
11BL	11	BL	1	3.990812115	12	3.006906778	Taxonomic
11PW	11	PW	1	5.261075746	17	3.23127832	Taxonomic
13BL	13	BL	1	5.073261303	14	2.759566118	Taxonomic
13PW	13	PW	1	4.034693878	17	4.213454729	Taxonomic
14BL	14	BL	1	5.696580907	43	7.54838748	Taxonomic
14PW	14	PW	1	3.34730674	5	1.493738217	Taxonomic
15BL	15	BL	1	4.981693597	25	5.018373674	Taxonomic
15PW	15	PW	1	4.701538198	19	4.041230593	Taxonomic
16BL	16	BL	1	4.208011366	24	5.703406648	Taxonomic
16PW	16	PW	1	5.081720013	15	2.951756484	Taxonomic
1BL	1	BL	1	2.443982356	7	2.864177797	Taxonomic
1PW	1	PW	1	4.89784416	6	1.225028769	Taxonomic
2BL	2	BL	1	2.555108767	7	2.739609402	Taxonomic
2PW	2	PW	1	2.868300606	10	3.486384927	Taxonomic
3BL	3	BL	1	4.883088141	24	4.914922546	Taxonomic
3PW	3	PW	1	4.752041768	12	2.52523033	Taxonomic
4BL	4	BL	1	4.680014316	21	4.487165761	Taxonomic
4PW	4	PW	1	4.044223812	10	2.472662361	Taxonomic
5BL	5	BL	1	2.942079046	10	3.398956943	Taxonomic
5PW	5	PW	1	2.616586896	13	4.968304328	Taxonomic
6BL	6	BL	1	1.365416996	5	3.661884988	Taxonomic
6PW	6	PW	1	1	1	1	Taxonomic
7BW	7	BL	1	5.955485289	23	3.861985864	Taxonomic
7PW	7	PW	1	5.032283836	24	4.769206345	Taxonomic
8BL	8	BL	1	5.589261108	28	5.009606719	Taxonomic
8PW	8	PW	1	4.435585304	33	7.439829862	Taxonomic
9BL	9	BL	1	5.80937791	51	8.778908997	Taxonomic
9PW	9	PW	1	5.370371818	27	5.027584852	Taxonomic
10BL	10	BL	1	4.767548168	38	7.970553975	Specialism
10PW	10	PW	1	4.759555166	22	4.622280703	Specialism
11BL	11	BL	1	3.053740019	12	3.929607604	Specialism
11PW	11	PW	1	4.013184929	17	4.236037038	Specialism
13BL	13	BL	1	4.435987798	14	3.156005074	Specialism
13PW	13	PW	1	4.116579452	17	4.129642145	Specialism
14BL	14	BL	1	4.568498703	43	9.412282414	Specialism
14PW	14	PW	1	5	5	1	Specialism
15BL	15	BL	1	3.074770072	25	8.13068926	Specialism
15PW	15	PW	1	4.185191649	19	4.539815997	Specialism
16BL	16	BL	1	5.587825391	24	4.295051889	Specialism
16PW	16	PW	1	4.614706611	15	3.250477498	Specialism
1BL	1	BL	1	3.893220475	7	1.797997325	Specialism
1PW	1	PW	1	2.749459274	6	2.182247272	Specialism
2BL	2	BL	1	2.454555596	7	2.851840069	Specialism
2PW	2	PW	1	4.593799195	10	2.176847436	Specialism
3BL	3	BL	1	4.529600752	24	5.298480222	Specialism
3PW	3	PW	1	3.287332045	12	3.650376608	Specialism
4BL	4	BL	1	5.087014869	21	4.128157778	Specialism
4PW	4	PW	1	3.438875923	10	2.907926958	Specialism
5BL	5	BL	1	3.888322594	10	2.571803074	Specialism
5PW	5	PW	1	2.360187141	13	5.508037805	Specialism
6BL	6	BL	1	3.585988827	5	1.394315555	Specialism
6PW	6	PW	1	1	1	1	Specialism
7BW	7	BL	1	4.775862589	23	4.815883952	Specialism
7PW	7	PW	1	4.633657722	24	5.179493489	Specialism
8BL	8	BL	1	4.601794812	28	6.084582461	Specialism
8PW	8	PW	1	4.870094025	33	6.776049873	Specialism
9BL	9	BL	1	5.195946842	51	9.815342911	Specialism
9PW	9	PW	1	4.699855239	27	5.744857794	Specialism
10BL	10	BL	1	4.838054709	38	7.854396506	HostPlant
10PW	10	PW	1	5.968351106	22	3.686110219	HostPlant
11BL	11	BL	1	4.056524515	12	2.958197333	HostPlant
11PW	11	PW	1	5.673155845	17	2.996568482	HostPlant
13BL	13	BL	1	6.305298898	14	2.220354693	HostPlant
13PW	13	PW	1	5.431859153	17	3.129683506	HostPlant
14BL	14	BL	1	6.090547761	43	7.060120319	HostPlant
14PW	14	PW	1	5	5	1	HostPlant
15BL	15	BL	1	3.950720566	25	6.327959566	HostPlant
15PW	15	PW	1	6.852948286	19	2.772529313	HostPlant
16BL	16	BL	1	7.983747903	24	3.006106943	HostPlant
16PW	16	PW	1	5.853320992	15	2.562647772	HostPlant
1BL	1	BL	1	3.596115467	7	1.946544838	HostPlant
1PW	1	PW	1	4.762203156	6	1.25992105	HostPlant
2BL	2	BL	1	2.971004097	7	2.356105805	HostPlant
2PW	2	PW	1	4.883053958	10	2.04789873	HostPlant
3BL	3	BL	1	4.769049513	24	5.032449324	HostPlant
3PW	3	PW	1	2.460232976	12	4.877586845	HostPlant
4BL	4	BL	1	3.161333585	21	6.642766236	HostPlant
4PW	4	PW	1	3.905740856	10	2.560333716	HostPlant
5BL	5	BL	1	2.309401077	10	4.330127018	HostPlant
5PW	5	PW	1	3.683544726	13	3.529209217	HostPlant
6BL	6	BL	1	1.97962633	5	2.525729186	HostPlant
6PW	6	PW	1	1	1	1	HostPlant
7BW	7	BL	1	4.592738633	23	5.007905269	HostPlant
7PW	7	PW	1	6.765483124	24	3.547418501	HostPlant
8BL	8	BL	1	6.952216615	28	4.02749246	HostPlant
8PW	8	PW	1	7.009066465	33	4.708187626	HostPlant
9BL	9	BL	1	6.359993708	51	8.018875858	HostPlant
9PW	9	PW	1	5.198041477	27	5.194264055	HostPlant
10BL	10	BL	1	1.581323304	38	24.03050654	OverWinters
10PW	10	PW	1	1.438314354	22	15.29568271	OverWinters
11BL	11	BL	1	1.398899261	12	8.578173093	OverWinters
11PW	11	PW	1	1.574831461	17	10.79480593	OverWinters
13BL	13	BL	1	1.5634868	14	8.954344866	OverWinters
13PW	13	PW	1	1.56935793	17	10.83245554	OverWinters
14BL	14	BL	1	1.575236977	43	27.29748008	OverWinters
14PW	14	PW	1	1.633865987	5	3.060226506	OverWinters
15BL	15	BL	1	1.592522426	25	15.69836606	OverWinters
15PW	15	PW	1	1.54482599	19	12.29911985	OverWinters
16BL	16	BL	1	1.526874502	24	15.71838417	OverWinters
16PW	16	PW	1	1.5634868	15	9.593940927	OverWinters
1BL	1	BL	1	1.411683669	7	4.958617964	OverWinters
1PW	1	PW	1	1.54937717	6	3.872523822	OverWinters
2BL	2	BL	1	1.633865987	7	4.284317108	OverWinters
2PW	2	PW	1	1.698776728	10	5.886588764	OverWinters
3BL	3	BL	1	1.704305874	24	14.08197928	OverWinters
3PW	3	PW	1	1.662249122	12	7.219134509	OverWinters
4BL	4	BL	1	1.747736487	21	12.01554133	OverWinters
4PW	4	PW	1	1.739146844	10	5.749945748	OverWinters
5BL	5	BL	1	1.484426154	10	6.736609951	OverWinters
5PW	5	PW	1	1.67569021	13	7.757997226	OverWinters
6BL	6	BL	1	1.645530821	5	3.038533181	OverWinters
6PW	6	PW	1	1	1	1	OverWinters
7BW	7	BL	1	1.681226518	23	13.68048847	OverWinters
7PW	7	PW	1	1.668056287	24	14.38800368	OverWinters
8BL	8	BL	1	1.532021189	28	18.27650962	OverWinters
8PW	8	PW	1	1.657635199	33	19.90787842	OverWinters
9BL	9	BL	1	1.606829636	51	31.73951915	OverWinters
9PW	9	PW	1	1.707436495	27	15.81317963	OverWinters
10BL	10	BL	1	1.207570163	38	31.46815081	WingSpan
10PW	10	PW	1	1.208346536	22	18.20669761	WingSpan
11BL	11	BL	1	1.142732665	12	10.50114376	WingSpan
11PW	11	PW	1	1.161134077	17	14.64085873	WingSpan
13BL	13	BL	1	1.263772277	14	11.07794518	WingSpan
13PW	13	PW	1	1.138921931	17	14.92639621	WingSpan
14BL	14	BL	1	1.241754321	43	34.62842793	WingSpan
14PW	14	PW	1	1.128589188	5	4.43031003	WingSpan
15BL	15	BL	1	1.231545621	25	20.29969461	WingSpan
15PW	15	PW	1	1.194951773	19	15.90022327	WingSpan
16BL	16	BL	1	1.221879997	24	19.64186341	WingSpan
16PW	16	PW	1	1.271711545	15	11.79512764	WingSpan
1BL	1	BL	1	1.041752814	7	6.719444294	WingSpan
1PW	1	PW	1	1.326259374	6	4.524001955	WingSpan
2BL	2	BL	1	1.093285325	7	6.402720165	WingSpan
2PW	2	PW	1	1.089229913	10	9.180798179	WingSpan
3BL	3	BL	1	1.209118267	24	19.84917494	WingSpan
3PW	3	PW	1	1.289149617	12	9.308461827	WingSpan
4BL	4	BL	1	1.195796773	21	17.56151252	WingSpan
4PW	4	PW	1	1.147066295	10	8.717891935	WingSpan
5BL	5	BL	1	1.128453502	10	8.861685466	WingSpan
5PW	5	PW	1	1.140235123	13	11.4011573	WingSpan
6BL	6	BL	1	1.089951203	5	4.587361329	WingSpan
6PW	6	PW	1	1	1	1	WingSpan
7BW	7	BL	1	1.309024099	23	17.57034116	WingSpan
7PW	7	PW	1	1.205860684	24	19.90279666	WingSpan
8BL	8	BL	1	1.289887198	28	21.70732452	WingSpan
8PW	8	PW	1	1.172382462	33	28.14781102	WingSpan
9BL	9	BL	1	1.198521291	51	42.55243556	WingSpan
9PW	9	PW	1	1.224107488	27	22.05688656	WingSpan
10BL	10	BL	2	33.81690141	38	1.123698459	Naive
10PW	10	PW	2	19.7027027	22	1.11659808	Naive
11BL	11	BL	2	10.88888889	12	1.102040816	Naive
11PW	11	PW	2	15.20689655	17	1.117913832	Naive
13BL	13	BL	2	13.23529412	14	1.057777778	Naive
13PW	13	PW	2	15.38461538	17	1.105	Naive
14BL	14	BL	2	37.55172414	43	1.145087236	Naive
14PW	14	PW	2	5	5	1	Naive
15BL	15	BL	2	22.72972973	25	1.099881094	Naive
15PW	15	PW	2	17.28571429	19	1.099173553	Naive
16BL	16	BL	2	21.35555556	24	1.123829344	Naive
16PW	16	PW	2	15	15	1	Naive
1BL	1	BL	2	6.25	7	1.12	Naive
1PW	1	PW	2	6	6	1	Naive
2BL	2	BL	2	6.25	7	1.12	Naive
2PW	2	PW	2	8.894736842	10	1.124260355	Naive
3BL	3	BL	2	21.35294118	24	1.123966942	Naive
3PW	3	PW	2	10.66666667	12	1.125	Naive
4BL	4	BL	2	18.93939394	21	1.1088	Naive
4PW	4	PW	2	9	10	1.111111111	Naive
5BL	5	BL	2	8	10	1.25	Naive
5PW	5	PW	2	13	13	1	Naive
6BL	6	BL	2	3.769230769	5	1.326530612	Naive
6PW	6	PW	2	1	1	1	Naive
7BW	7	BL	2	20.44680851	23	1.124869927	Naive
7PW	7	PW	2	21.56410256	24	1.112960761	Naive
8BL	8	BL	2	25.19047619	28	1.111531191	Naive
8PW	8	PW	2	29.33333333	33	1.125	Naive
9BL	9	BL	2	45.76190476	51	1.1144641	Naive
9PW	9	PW	2	24.14285714	27	1.118343195	Naive
10BL	10	BL	2	3.78293038	38	10.04512274	Taxonomic
10PW	10	PW	2	4.643056085	22	4.738258508	Taxonomic
11BL	11	BL	2	3.517944469	12	3.411082837	Taxonomic
11PW	11	PW	2	4.868579309	17	3.491778386	Taxonomic
13BL	13	BL	2	4.702041246	14	2.977430283	Taxonomic
13PW	13	PW	2	3.776009714	17	4.502107062	Taxonomic
14BL	14	BL	2	4.996110121	43	8.606695801	Taxonomic
14PW	14	PW	2	3.178289403	5	1.573173291	Taxonomic
15BL	15	BL	2	4.628209201	25	5.401657296	Taxonomic
15PW	15	PW	2	4.303503009	19	4.415007951	Taxonomic
16BL	16	BL	2	3.808095453	24	6.302363031	Taxonomic
16PW	16	PW	2	4.750183952	15	3.157772447	Taxonomic
1BL	1	BL	2	2.303864758	7	3.038372793	Taxonomic
1PW	1	PW	2	4.847854635	6	1.237660873	Taxonomic
2BL	2	BL	2	2.390134369	7	2.928705637	Taxonomic
2PW	2	PW	2	2.802697732	10	3.567990899	Taxonomic
3BL	3	BL	2	4.462201813	24	5.378510656	Taxonomic
3PW	3	PW	2	4.305001593	12	2.787455415	Taxonomic
4BL	4	BL	2	3.839508114	21	5.469450611	Taxonomic
4PW	4	PW	2	3.868250511	10	2.585147981	Taxonomic
5BL	5	BL	2	2.657584507	10	3.762815434	Taxonomic
5PW	5	PW	2	2.320906857	13	5.601258819	Taxonomic
6BL	6	BL	2	1.362140833	5	3.670692397	Taxonomic
6PW	6	PW	2	1	1	1	Taxonomic
7BW	7	BL	2	5.482500292	23	4.195166215	Taxonomic
7PW	7	PW	2	4.603731547	24	5.213162356	Taxonomic
8BL	8	BL	2	4.912917928	28	5.699260686	Taxonomic
8PW	8	PW	2	4.01181782	33	8.225697547	Taxonomic
9BL	9	BL	2	5.17704589	51	9.851177889	Taxonomic
9PW	9	PW	2	4.902705976	27	5.507162806	Taxonomic
10BL	10	BL	2	4.55597723	38	8.340691378	Specialism
10PW	10	PW	2	4.263157895	22	5.160493827	Specialism
11BL	11	BL	2	2.512820513	12	4.775510204	Specialism
11PW	11	PW	2	3.472440945	17	4.89569161	Specialism
13BL	13	BL	2	4.090909091	14	3.422222222	Specialism
13PW	13	PW	2	3.636363636	17	4.675	Specialism
14BL	14	BL	2	4.204633205	43	10.22681359	Specialism
14PW	14	PW	2	5	5	1	Specialism
15BL	15	BL	2	2.636363636	25	9.482758622	Specialism
15PW	15	PW	2	3.841269841	19	4.946280992	Specialism
16BL	16	BL	2	5.309392265	24	4.520291363	Specialism
16PW	16	PW	2	4.411764706	15	3.4	Specialism
1BL	1	BL	2	3.125	7	2.24	Specialism
1PW	1	PW	2	2.571428571	6	2.333333334	Specialism
2BL	2	BL	2	2.173913043	7	3.220000001	Specialism
2PW	2	PW	2	4.333333333	10	2.307692308	Specialism
3BL	3	BL	2	4.140684411	24	5.79614325	Specialism
3PW	3	PW	2	2.56	12	4.6875	Specialism
4BL	4	BL	2	4.62962963	21	4.536	Specialism
4PW	4	PW	2	3.169014085	10	3.155555555	Specialism
5BL	5	BL	2	3.130434783	10	3.194444444	Specialism
5PW	5	PW	2	2.086419753	13	6.230769231	Specialism
6BL	6	BL	2	3.266666667	5	1.530612245	Specialism
6PW	6	PW	2	1	1	1	Specialism
7BW	7	BL	2	4.598086124	23	5.002081166	Specialism
7PW	7	PW	2	4.023923445	24	5.964328181	Specialism
8BL	8	BL	2	4.084942085	28	6.854442344	Specialism
8PW	8	PW	2	4.340807175	33	7.602272727	Specialism
9BL	9	BL	2	4.769230769	51	10.69354839	Specialism
9PW	9	PW	2	4.460410557	27	6.053254438	Specialism
10BL	10	BL	2	4.008347245	38	9.480216577	HostPlant
10PW	10	PW	2	4.89261745	22	4.496570644	HostPlant
11BL	11	BL	2	3.5	12	3.428571429	HostPlant
11PW	11	PW	2	4.846153846	17	3.507936508	HostPlant
13BL	13	BL	2	5.769230769	14	2.426666667	HostPlant
13PW	13	PW	2	5.128205128	17	3.315	HostPlant
14BL	14	BL	2	5.286407767	43	8.134067952	HostPlant
14PW	14	PW	2	5	5	1	HostPlant
15BL	15	BL	2	3.578723404	25	6.985731273	HostPlant
15PW	15	PW	2	6.05	19	3.140495868	HostPlant
16BL	16	BL	2	6.72027972	24	3.571279917	HostPlant
16PW	16	PW	2	5	15	3	HostPlant
1BL	1	BL	2	3.333333333	7	2.1	HostPlant
1PW	1	PW	2	4.5	6	1.333333333	HostPlant
2BL	2	BL	2	2.380952381	7	2.94	HostPlant
2PW	2	PW	2	4.12195122	10	2.426035503	HostPlant
3BL	3	BL	2	4.204633205	24	5.70798898	HostPlant
3PW	3	PW	2	2.133333333	12	5.625000001	HostPlant
4BL	4	BL	2	2.853881279	21	7.358399999	HostPlant
4PW	4	PW	2	3.813559322	10	2.622222222	HostPlant
5BL	5	BL	2	1.714285714	10	5.833333334	HostPlant
5PW	5	PW	2	2.86440678	13	4.538461538	HostPlant
6BL	6	BL	2	1.96	5	2.551020408	HostPlant
6PW	6	PW	2	1	1	1	HostPlant
7BW	7	BL	2	4.020920502	23	5.720083247	HostPlant
7PW	7	PW	2	5.569536424	24	4.309155767	HostPlant
8BL	8	BL	2	5.910614525	28	4.737240076	HostPlant
8PW	8	PW	2	5.796407186	33	5.693181818	HostPlant
9BL	9	BL	2	5.125333333	51	9.950572321	HostPlant
9PW	9	PW	2	4.167123288	27	6.47928994	HostPlant
10BL	10	BL	2	1.562134027	38	24.32569763	OverWinters
10PW	10	PW	2	1.421052632	22	15.48148148	OverWinters
11BL	11	BL	2	1.373831776	12	8.734693876	OverWinters
11PW	11	PW	2	1.54016298	17	11.0377929	OverWinters
13BL	13	BL	2	1.537585421	14	9.105185188	OverWinters
13PW	13	PW	2	1.554404145	17	10.93666667	OverWinters
14BL	14	BL	2	1.564280584	43	27.48867463	OverWinters
14PW	14	PW	2	1.595744681	5	3.133333333	OverWinters
15BL	15	BL	2	1.573923893	25	15.88386841	OverWinters
15PW	15	PW	2	1.525210084	19	12.45730028	OverWinters
16BL	16	BL	2	1.493008804	24	16.07492195	OverWinters
16PW	16	PW	2	1.537585421	15	9.755555558	OverWinters
1BL	1	BL	2	1.388888889	7	5.04	OverWinters
1PW	1	PW	2	1.5	6	4	OverWinters
2BL	2	BL	2	1.595744681	7	4.386666666	OverWinters
2PW	2	PW	2	1.673267327	10	5.97633136	OverWinters
3BL	3	BL	2	1.684889118	24	14.24426079	OverWinters
3PW	3	PW	2	1.627118644	12	7.375	OverWinters
4BL	4	BL	2	1.737720111	21	12.0848	OverWinters
4PW	4	PW	2	1.726342711	10	5.792592593	OverWinters
5BL	5	BL	2	1.479452055	10	6.759259258	OverWinters
5PW	5	PW	2	1.651465798	13	7.871794872	OverWinters
6BL	6	BL	2	1.615384615	5	3.095238096	OverWinters
6PW	6	PW	2	1	1	1	OverWinters
7BW	7	BL	2	1.665511265	23	13.80957336	OverWinters
7PW	7	PW	2	1.647942521	24	14.56361475	OverWinters
8BL	8	BL	2	1.509990485	28	18.5431632	OverWinters
8PW	8	PW	2	1.637901861	33	20.14772728	OverWinters
9BL	9	BL	2	1.594138789	51	31.99219563	OverWinters
9PW	9	PW	2	1.685629849	27	16.01775147	OverWinters
10BL	10	BL	2	1.194532118	38	31.81161849	WingSpan
10PW	10	PW	2	1.203812569	22	18.27527023	WingSpan
11BL	11	BL	2	1.137630015	12	10.5482449	WingSpan
11PW	11	PW	2	1.153218552	17	14.74135147	WingSpan
13BL	13	BL	2	1.239368968	14	11.29607111	WingSpan
13PW	13	PW	2	1.136932102	17	14.95252	WingSpan
14BL	14	BL	2	1.22599239	43	35.07362718	WingSpan
14PW	14	PW	2	1.126938334	5	4.4368	WingSpan
15BL	15	BL	2	1.226133408	25	20.38929845	WingSpan
15PW	15	PW	2	1.189352835	19	15.97507438	WingSpan
16BL	16	BL	2	1.201814853	24	19.96979813	WingSpan
16PW	16	PW	2	1.236970577	15	12.1264	WingSpan
1BL	1	BL	2	1.041493084	7	6.72112	WingSpan
1PW	1	PW	2	1.290877797	6	4.648	WingSpan
2BL	2	BL	2	1.093039524	7	6.40416	WingSpan
2PW	2	PW	2	1.088412592	10	9.187692308	WingSpan
3BL	3	BL	2	1.20455008	24	19.92445179	WingSpan
3PW	3	PW	2	1.256774802	12	9.54825	WingSpan
4BL	4	BL	2	1.172044947	21	17.9174016	WingSpan
4PW	4	PW	2	1.145854553	10	8.727111111	WingSpan
5BL	5	BL	2	1.128243701	10	8.863333333	WingSpan
5PW	5	PW	2	1.138384437	13	11.41969231	WingSpan
6BL	6	BL	2	1.089663761	5	4.588571429	WingSpan
6PW	6	PW	2	1	1	1	WingSpan
7BW	7	BL	2	1.282715245	23	17.93071384	WingSpan
7PW	7	PW	2	1.202349227	24	19.96092271	WingSpan
8BL	8	BL	2	1.265671356	28	22.1226465	WingSpan
8PW	8	PW	2	1.169771556	33	28.21063636	WingSpan
9BL	9	BL	2	1.188097758	51	42.92576067	WingSpan
9PW	9	PW	2	1.206430489	27	22.38007101	WingSpan
